# Supplementary material for: Efficient Computation of Spatial Entropy Measures
Source: Entropy (Basel). 2023 Dec 8;25(12):1634. doi: 10.3390/e25121634 (PMC10742711; doi:10.3390/e25121634)
Supplement: Supplementary file 1 [file entropy-25-01634-s001.zip]

Archive with 1 entries (1 files):
- entropy-2665421-supplementary.R
